# Supplementary material for: A Potential Lead for Insect Growth Regulator: Design, Synthesis, and Biological Activity Evaluation of Novel Hexacyclic Pyrazolamide Derivatives
Source: Molecules. 2023 Apr 26;28(9):3741. doi: 10.3390/molecules28093741 (PMC10179764; doi:10.3390/molecules28093741)
Supplement: Supplementary file 1 [file molecules-28-03741-s001.zip]

Archive with 1 entries (1 files):
- molecules-2340590-supplementary.pdf
